# Supplementary material for: Genome wide association studies for body conformation traits in the Chinese Holstein cattle population
Source: BMC Genomics. 2013 Dec 17;14:897. doi: 10.1186/1471-2164-14-897 (PMC3879203; doi:10.1186/1471-2164-14-897)
Supplement: Additional file 1 — Pair-wise genetic correlation for 29 conformation traits in 1314 Chinese Holstein cattle. This file contains a table that lists the genetic correlation for 29 conformation traits. [file 1471-2164-14-897-S1.xls]

## Sheet: Sheet1
	Additional file 1: Pair-wise genetic correlation for 29 confirmation traits.
	Trait	conformation	dairy character	capacity	rump	feet and legs	fore udder	rear udder	mammary system	animal size	stature	height at front end	chest width	body depth	loin strength	rump width	rump angle	bone quality	foot angle	rear legs side view	udder depth	udder texture	median suspensory	fore attachment	fore teat placement	teat length	rear attach height	rear attach width	rear teat placement	angularity
	conformation	1	0.770152	0.702994	0.409135	0.621247	0.582382	0.333908	0.578393	0.594512	0.558054	0.403277	0.254594	0.319098	0.351142	0.22681	0.0151614	0.418481	0.448686	-0.0566315	0.996536	0.427662	0.286305	0.385487	0.342588	0.00491653	-0.0827917	0.188674	0.180395	0.686646
	dairy character	0.770152	1	0.597993	0.237444	0.394336	0.377422	0.229036	0.377977	0.372427	0.384638	0.34623	0.303391	0.278174	0.270784	0.0743241	0.0295737	0.475838	0.233896	0.0298431	0.769544	0.400469	0.171571	0.143857	0.332552	-0.128389	-0.015609	0.146407	0.212306	0.855223
	capacity	0.702994	0.597993	1	0.347308	0.364215	0.155218	-0.0604178	0.0535701	0.771437	0.688142	0.537878	0.494738	0.510612	0.445792	0.210406	-0.102135	0.290473	0.252633	0.00512299	0.703329	0.0773551	-0.0869067	0.0712077	0.282456	-0.062852	0.134224	0.0897111	0.0867858	0.501284
	rump	0.409135	0.237444	0.347308	1	0.391848	0.0629976	-0.0826754	-0.024435	0.3679	0.388735	0.0688745	-0.00772633	0.0562816	0.590194	0.584858	-0.0494599	0.287361	0.325965	0.0157857	0.410279	0.0751972	0.100948	0.068632	-0.00781482	0.0555145	0.0361395	-0.0566858	0.136653	0.30784
	feet and legs	0.621247	0.394336	0.364215	0.391848	1	0.281168	-0.133367	0.0813756	0.386541	0.412742	0.28115	-0.0872345	0.0648054	0.200918	0.2914	0.0802778	0.492461	0.702825	-0.243257	0.626043	0.201343	0.196658	0.216631	0.104645	-0.0949018	0.160847	-0.201527	0.202388	0.391479
	fore udder	0.582382	0.377422	0.155218	0.0629976	0.281168	1	0.23674	0.773696	0.164097	0.192811	0.102135	-0.0682966	-0.00627164	0.0503183	-0.0463996	0.206978	0.178484	0.232177	0.0204744	0.581069	0.496142	0.463719	0.886417	0.427891	0.056095	-0.177218	-0.0775647	0.356469	0.354154
	rear udder	0.333908	0.229036	-0.0604178	-0.0826754	-0.133367	0.23674	1	0.776693	0.0238937	-0.0159193	-0.119872	0.0167863	0.00241628	-0.069477	-0.00218469	-0.0433038	-0.0191361	-0.110091	0.0776956	0.331635	0.408503	0.420641	0.0462909	-0.00952567	0.199115	-0.528702	0.647681	-0.17172	0.190444
	mammary system	0.578393	0.377977	0.0535701	-0.024435	0.0813756	0.773696	0.776693	1	0.100472	0.0875941	-0.00726989	-0.0208156	0.0112406	-0.0278802	-0.040138	0.102666	0.0869309	0.0648867	0.0521474	0.575307	0.569906	0.550199	0.580288	0.252479	0.169022	-0.43474	0.362416	0.103726	0.331068
	animal size	0.594512	0.372427	0.771437	0.3679	0.386541	0.164097	0.0238937	0.100472	1	0.832508	0.33698	0.128509	0.269684	0.391136	0.431426	-0.131863	0.341692	0.219435	0.0675124	0.597526	0.0620765	0.109539	0.16482	0.174214	0.0257521	-0.0250361	0.142121	0.0536565	0.485493
	stature	0.558054	0.384638	0.688142	0.388735	0.412742	0.192811	-0.0159193	0.0875941	0.832508	1	0.285937	0.0419378	0.0233218	0.430133	0.399927	-0.197213	0.421952	0.268269	0.0849326	0.562154	0.127614	0.156227	0.178688	0.22439	-0.0585813	-0.0557133	0.0366458	0.131163	0.482373
	height at front end	0.403277	0.34623	0.537878	0.0688745	0.28115	0.102135	-0.119872	-0.00726989	0.33698	0.285937	1	0.146359	0.332395	0.109921	-0.109534	0.0405302	0.225506	0.191652	-0.102978	0.40712	0.0412247	-0.156722	-0.0196093	0.313025	-0.0780511	0.222175	-0.103734	0.0330334	0.278958
	chest width	0.254594	0.303391	0.494738	-0.00772633	-0.0872345	-0.0682966	0.0167863	-0.0208156	0.128509	0.0419378	0.146359	1	0.213279	0.172822	-0.163756	-0.105024	-0.144456	-0.0203703	-0.00865296	0.25093	-0.0995679	-0.358963	-0.0643638	0.0502276	0.0713478	0.0719667	0.169549	-0.325912	0.0184389
	body depth	0.319098	0.278174	0.510612	0.0562816	0.0648054	-0.00627164	0.00241628	0.0112406	0.269684	0.0233218	0.332395	0.213279	1	0.0120864	0.0637601	0.0998769	-0.0617991	0.0180828	-0.0795202	0.319133	0.0173188	-0.137785	-0.114892	0.114181	0.0121495	0.218315	0.157837	0.0932273	0.223418
	loin strength	0.351142	0.270784	0.445792	0.590194	0.200918	0.0503183	-0.069477	-0.0278802	0.391136	0.430133	0.109921	0.172822	0.0120864	1	0.123599	-0.324163	0.293315	0.144402	0.0741449	0.351255	-0.0666038	-0.148536	0.111041	-0.00145141	0.0921217	-0.0917709	0.00466297	-0.0460023	0.364312
	rump width	0.22681	0.0743241	0.210406	0.584858	0.2914	-0.0463996	-0.00218469	-0.040138	0.431426	0.399927	-0.109534	-0.163756	0.0637601	0.123599	1	-0.00153411	0.186826	0.277815	0.16596	0.232407	0.103058	0.315889	-0.0691659	0.0459016	-0.0361722	0.0486241	0.0762064	0.240787	0.199505
	rump angle	0.0151614	0.0295737	-0.102135	-0.0494599	0.0802778	0.206978	-0.0433038	0.102666	-0.131863	-0.197213	0.0405302	-0.105024	0.0998769	-0.324163	-0.00153411	1	-0.0586868	0.0685439	-0.101399	0.0167478	0.128962	0.187966	0.166814	0.204992	0.0199468	0.0873597	-0.122783	0.226242	0.0154917
	bone quality	0.418481	0.475838	0.290473	0.287361	0.492461	0.178484	-0.0191361	0.0869309	0.341692	0.421952	0.225506	-0.144456	-0.0617991	0.293315	0.186826	-0.0586868	1	0.0885912	0.115148	0.420875	0.086194	0.24133	0.072183	0.149055	-0.177967	-0.0369328	-0.141752	0.175691	0.500059
	foot angle	0.448686	0.233896	0.252633	0.325965	0.702825	0.232177	-0.110091	0.0648867	0.219435	0.268269	0.191652	-0.0203703	0.0180828	0.144402	0.277815	0.0685439	0.0885912	1	-0.0497724	0.450076	0.242337	0.107588	0.189732	0.171823	-0.0168052	0.182822	-0.0790183	0.228803	0.188042
	rear legs side view	-0.0566315	0.0298431	0.00512299	0.0157857	-0.243257	0.0204744	0.0776956	0.0521474	0.0675124	0.0849326	-0.102978	-0.00865296	-0.0795202	0.0741449	0.16596	-0.101399	0.115148	-0.0497724	1	-0.0568511	0.0703468	0.084439	0.00881558	0.106274	-0.0333574	-0.0764548	0.142311	0.0846159	0.039879
	udder depth	0.996536	0.769544	0.703329	0.410279	0.626043	0.581069	0.331635	0.575307	0.597526	0.562154	0.40712	0.25093	0.319133	0.351255	0.232407	0.0167478	0.420875	0.450076	-0.0568511	1	0.428142	0.289498	0.384052	0.343065	0.00336039	-0.0835595	0.183848	0.17913	0.68697
	udder texture	0.427662	0.400469	0.0773551	0.0751972	0.201343	0.496142	0.408503	0.569906	0.0620765	0.127614	0.0412247	-0.0995679	0.0173188	-0.0666038	0.103058	0.128962	0.086194	0.242337	0.0703468	0.428142	1	0.52048	0.247738	0.256474	-0.00645157	-0.0515437	0.120629	0.276925	0.223925
	median suspensory	0.286305	0.171571	-0.0869067	0.100948	0.196658	0.463719	0.420641	0.550199	0.109539	0.156227	-0.156722	-0.358963	-0.137785	-0.148536	0.315889	0.187966	0.24133	0.107588	0.084439	0.289498	0.52048	1	0.289858	0.145926	0.107728	-0.15135	0.0176301	0.359065	0.200186
	fore attachment	0.385487	0.143857	0.0712077	0.068632	0.216631	0.886417	0.0462909	0.580288	0.16482	0.178688	-0.0196093	-0.0643638	-0.114892	0.111041	-0.0691659	0.166814	0.072183	0.189732	0.00881558	0.384052	0.247738	0.289858	1	0.256129	0.196408	-0.229981	-0.145686	0.205142	0.210584
	fore teat placement	0.342588	0.332552	0.282456	-0.00781482	0.104645	0.427891	-0.00952567	0.252479	0.174214	0.22439	0.313025	0.0502276	0.114181	-0.00145141	0.0459016	0.204992	0.149055	0.171823	0.106274	0.343065	0.256474	0.145926	0.256129	1	-0.141746	0.0115572	-0.0151528	0.442893	0.325819
	teat length	0.00491653	-0.128389	-0.062852	0.0555145	-0.0949018	0.056095	0.199115	0.169022	0.0257521	-0.0585813	-0.0780511	0.0713478	0.0121495	0.0921217	-0.0361722	0.0199468	-0.177967	-0.0168052	-0.0333574	0.00336039	-0.00645157	0.107728	0.196408	-0.141746	1	-0.221143	0.172762	-0.234531	-0.0541502
	rear attach height	-0.0827917	-0.015609	0.134224	0.0361395	0.160847	-0.177218	-0.528702	-0.43474	-0.0250361	-0.0557133	0.222175	0.0719667	0.218315	-0.0917709	0.0486241	0.0873597	-0.0369328	0.182822	-0.0764548	-0.0835595	-0.0515437	-0.15135	-0.229981	0.0115572	-0.221143	1	-0.299621	0.141522	-0.150876
	rear attach width	0.188674	0.146407	0.0897111	-0.0566858	-0.201527	-0.0775647	0.647681	0.362416	0.142121	0.0366458	-0.103734	0.169549	0.157837	0.00466297	0.0762064	-0.122783	-0.141752	-0.0790183	0.142311	0.183848	0.120629	0.0176301	-0.145686	-0.0151528	0.172762	-0.299621	1	-0.185645	0.16278
	rear teat placement	0.180395	0.212306	0.0867858	0.136653	0.202388	0.356469	-0.17172	0.103726	0.0536565	0.131163	0.0330334	-0.325912	0.0932273	-0.0460023	0.240787	0.226242	0.175691	0.228803	0.0846159	0.17913	0.276925	0.359065	0.205142	0.442893	-0.234531	0.141522	-0.185645	1	0.234753
	angularity	0.686646	0.855223	0.501284	0.30784	0.391479	0.354154	0.190444	0.331068	0.485493	0.482373	0.278958	0.0184389	0.223418	0.364312	0.199505	0.0154917	0.500059	0.188042	0.039879	0.68697	0.223925	0.200186	0.210584	0.325819	-0.0541502	-0.150876	0.16278	0.234753	1
